# Supplementary material for: Heterogeneous Group of Genetically Determined Auditory Neuropathy Spectrum Disorders
Source: Int J Mol Sci. 2024 Nov 22;25(23):12554. doi: 10.3390/ijms252312554 (PMC11641461; doi:10.3390/ijms252312554)
Supplement: Supplementary file 1 [file ijms-25-12554-s001.zip]

Archive with 3 entries (3 files):
- Document S1. The screening survey (younger than 18 years).pdf
- Table S1. Results of the survey of the patients with genetically confirmed ANSDs and the carriers of the ANSD genes variants.xlsx
- Table S2. The gene panel Deafness.xlsx
