# Supplementary material for: Heterogeneous Group of Genetically Determined Auditory Neuropathy Spectrum Disorders
Source: Int J Mol Sci. 2024 Nov 22;25(23):12554. doi: 10.3390/ijms252312554 (PMC11641461; doi:10.3390/ijms252312554)
Supplement: Supplementary file 1 [file ijms-25-12554-s001.zip › Table S1. Results of the survey of the patients with genetically confirmed ANSDs and the carriers of the ANSD genes variants.xlsx]

## Sheet: Genetically confirmed ANSD
Patient	Date of Birth	Method (HA/CI)	Age at the time of HA/CI (years)	Duration of use (at the time of survey), months	Educational segment	Does the child have difficulties in communication (HA, CI)?	Does the child feel uncomfortable wearing the rehabilitation device?	Does the child experience headaches when wearing HA or CI for a long time?	Does the child have difficulty talking on the phone with HA CI (if using a phone)?	Is the child undergoing rehabilitation courses?	Does the child work with a teacher?	How many hours a day does the child wear HA or CI?	How often does the child visit an audiologist per year?	Parent's opinion: has the child's life changed since they started wearing HA or CI? (Rate on a 10-point scale where 0 – no change, 10 – life has become brighter and more fulfilling)	Result of newborn hearing screening
1	2006-05-20	HA	16	4	special school for hearing-impaired	yes	no	no	yes	no	yes	8	1	5	not provided
2	2008-01-04	HA	15	4	special school for hearing-impaired	yes	yes	no	yes	no	yes	8	1	5	not provided
3	2015-03-20	HA	8	4	special school for hearing-impaired	yes	yes	no	yes	no	yes	6	1	5	not provided
4	2019-06-14	CI	4	6	general daycare	yes	yes	sometimes	yes	yes	yes	6	2	6	pass
5	2019-07-18	CI	4	3	not organized (home)	yes	yes	no	does not speak	yes	yes	7	2	7	pass
6	2015-06-17	CI	2	74	general school	no	no	no	sometimes	no	yes	14	1	10	pass
7	2020-10-05	CI	2	12	not organized (home)	sometimes	yes	sometimes	does not speak	yes	yes	6	4	6	do not pass
8	2018-03-22	CI	5	13	not organized (home)	sometimes	yes	no	sometimes	yes	yes	10	2	8	pass
9	2022-05-04	CI	1	6	not organized (home)	sometimes	yes	yes	does not speak	yes	yes	4	3	9	do not pass
10	2016-02-15	CI	6	10	daycare for hearing-impaired	yes	sometimes	sometimes	yes	no	yes	12	2	6	pass
11	2008-05-13	HA	14	8	general school	no	no	yes	sometimes	no	no	12	2	8	not provided
12	2021-05-10	HA	2	2	general daycare	no	no	no	yes	no	yes	4	2	3	do not pass
Abbrevations: CI – cochlear implant; HA – hearing aid.

## Sheet: ANSD variant carriers
Patient (sex)	Date of Birth	Genetic variants	Method (HA/CI)	Age at the time of HA/CI (years)	Duration of use (at the time of survey), months	Educational segment	Does the child have difficulties in communication (HA, CI)?	Does the child feel uncomfortable wearing the rehabilitation device?	Does the child experience headaches when wearing HA or CI for a long time?	Does the child have difficulty talking on the phone with HA CI (if using a phone)?	Is the child undergoing rehabilitation courses?	Does the child work with a teacher?	How many hours a day does the child wear HA or CI?	How often does the child visit an audiologist per year?	Parent's opinion: has the child's life changed since they started wearing HA or CI? (Rate on a 10-point scale where 0 – no change, 10 – life has become brighter and more fulfilling)	Did the child undergo newborn hearing screening?
male	2020-07-25	OTOF(NM_194248.3):c.2165G>C (p.Arg722Pro), SPNS2(NM_001124758.3):c.310G>C (p.Ala104Pro)	CI	2	12	not organized (home)	sometimes	sometimes	no	does not speak	yes	yes	6	3	7	do not pass
female	2016-08-26	CDH23(NM_022124.6):c.5386C>A (p.Pro1796Thr)	HA	4	27	not organized (home)	yes	sometimes	no	sometimes	no	yes	5	2	9	do not pass
Abbrevations: CI – cochlear implant; HA – hearing aid.
