# Supplementary material for: Heterogeneous Group of Genetically Determined Auditory Neuropathy Spectrum Disorders
Source: Int J Mol Sci. 2024 Nov 22;25(23):12554. doi: 10.3390/ijms252312554 (PMC11641461; doi:10.3390/ijms252312554)
Supplement: Supplementary file 1 [file ijms-25-12554-s001.zip › Table S2. The gene panel Deafness.xlsx]

## Sheet: Non-conductive hearing loss
Gene
AARS1
ABCC1
ABCD1
ABHD12
ACO2
ACOX1
ADA2
ADGRV1
ADPRS
AIFM1
ALMS1
ANK2
AP1S1
ARSA
ATP1A3
ATP2B2
ATP6V1B1
BEAN1
BTD
CABP2
CACNA1D
CCDC50
CDC14A
CDH23
CEACAM16
CHD7
CISD2
CLPP
CNTNAP1
COCH
COL11A1
COL11A2
COL2A1
COL4A3
COL4A4
COL4A5
COL4A6
COQ6
COX16
CRYM
CYP7B1
DCAF17
DDX11
DEGS1
DGUOK
DHX16
DIAPH3
DMXL2
DNAJC3
DNMT1
DST
DUSP6
EDN3
EDNRB
EGR2
ELMOD3
EPG5
EPS8
ERBB2
ERBB3
ERCC3
ERCC6
ERCC8
ESRP1
EYA1
FDXR
FGF17
FGF8
FGFR1
FGFR2
FGFR3
FGR
FITM2
FOXI1
GALC
GARS1
GATA3
GBA2
GBE1
GIPC3
GJB1
GJB2
GJB3
GJB6
GJC2
GJD2
GLA
GNAI3
GNRH1
GNRHR
GRAP
GREB1L
GRXCR1
GRXCR2
HGF
HNF1B
HOMER2
HOXA2
HOXB1
HS6ST1
IARS2
IGF1
INF2
KARS1
KCNE1
KCNJ10
KCNQ1
KCNQ4
KISS1
KISS1R
KYNU
LHFPL5
LRP2
LRP5
LRTOMT
MADD
MAF
MAFB
MANBA
MAP3K7
MASP1
MBTPS2
MCM3AP
MFN2
MGAT2
MITF
MORC2
MPZ
MSRB3
MYH14
MYH9
MYO15A
MYO6
MYO7A
NARS2
NDE1
NDRG1
NDUFA1
NDUFA13
NDUFA9
NEFL
NOTCH3
NSMF
OGDHL
OPA1
OPA8
OTOF
OTOG
PAX2
PAX3
PAX6
PCDH15
PCDH9
PDK3
PDZD7
PEX1
PEX12
PEX16
PEX6
PEX7
PHYH
PI4KA
PIEZO2
PJVK
PLP1
PMP22
PMPCA
PNPT1
POLG
POP1
POU3F4
POU4F3
PPP2R3C
PROK2
PROKR2
PRPH2
PRPS1
PSMC3
PTPRQ
PTRH2
RAC1
RDH5
RHO
RLBP1
RMND1
RNU4ATAC
ROR1
SARDH
SCARB2
SCD5
SERPINB6
SETBP1
SETX
SGPL1
SIX1
SIX5
SLC17A8
SLC19A2
SLC26A4
SLC26A5
SLC29A3
SLC4A11
SLC52A2
SLC52A3
SLC9A1
SLITRK6
SMPX
SNAI2
SNAP29
SORD
SOX10
SPNS2
SPRY4
SPTBN4
SPTLC1
SUCLG1
SYNE1
SYNE4
SYT2
TAC3
TACR3
TBC1D24
TBCE
TCOF1
TECPR2
TECTA
THRB
TIMM8A
TK2
TMC1
TMEM126A
TMEM43
TMIE
TMPRSS3
TRPV4
TSPEAR
TTC19
TTR
TWNK
TYMP
TYR
USH1C
USH1G
USH2A
USP53
VPS13B
WDR11
WFS1
YARS1
